# Supplementary material for: The reciprocal relationships between social media self-control failure, mindfulness and wellbeing: A longitudinal study
Source: PLoS One. 2021 Aug 4;16(8):e0255648. doi: 10.1371/journal.pone.0255648 (PMC8336798; doi:10.1371/journal.pone.0255648)
Supplement: S1 File — (TXT) [file pone.0255648.s001.txt]

===============
CFA at time1
===============

lavaan 0.6-7 ended normally after 51 iterations

  Estimator                                         ML
  Optimization method                           NLMINB
  Number of free parameters                         69
                                                      
  Number of observations                           594
                                                      
Model Test User Model:
                                                      
  Test statistic                              1128.062
  Degrees of freedom                               396
  P-value (Chi-square)                           0.000

Model Test Baseline Model:

  Test statistic                             10879.594
  Degrees of freedom                               435
  P-value                                        0.000

User Model versus Baseline Model:

  Comparative Fit Index (CFI)                    0.930
  Tucker-Lewis Index (TLI)                       0.923

Loglikelihood and Information Criteria:

  Loglikelihood user model (H0)             -24847.814
  Loglikelihood unrestricted model (H1)     -24283.783
                                                      
  Akaike (AIC)                               49833.627
  Bayesian (BIC)                             50136.322
  Sample-size adjusted Bayesian (BIC)        49917.268

Root Mean Square Error of Approximation:

  RMSEA                                          0.056
  90 Percent confidence interval - lower         0.052
  90 Percent confidence interval - upper         0.060
  P-value RMSEA <= 0.05                          0.006

Standardized Root Mean Square Residual:

  SRMR                                           0.055

Parameter Estimates:

  Standard errors                             Standard
  Information                                 Expected
  Information saturated (h1) model          Structured

Latent Variables:
                   Estimate  Std.Err  z-value  P(>|z|)
  smscf =~                                            
    SMSCFt1_1         1.000                           
    SMSCFt1_2         1.123    0.044   25.555    0.000
    SMSCFt1_3         1.145    0.045   25.363    0.000
  maas =~                                             
    MAASt1_1          1.000                           
    MAASt1_2          1.249    0.141    8.839    0.000
    MAASt1_3          1.484    0.154    9.627    0.000
    MAASt1_4          1.622    0.167    9.688    0.000
    MAASt1_5          1.499    0.157    9.568    0.000
    MAASt1_6          1.288    0.155    8.295    0.000
    MAASt1_7          1.866    0.176   10.628    0.000
    MAASt1_8          1.843    0.170   10.861    0.000
    MAASt1_9          1.579    0.158   10.001    0.000
    MAASt1_10         1.702    0.162   10.487    0.000
    MAASt1_11         1.319    0.146    9.043    0.000
    MAASt1_12         1.567    0.172    9.099    0.000
    MAASt1_13         1.457    0.156    9.365    0.000
    MAASt1_14         1.859    0.172   10.804    0.000
    MAASt1_15         1.599    0.173    9.237    0.000
  svs =~                                              
    SVSt1_1           1.000                           
    SVSt1_2           0.886    0.048   18.290    0.000
    SVSt1_3           0.835    0.048   17.390    0.000
    SVSt1_4           0.993    0.040   25.049    0.000
    SVSt1_5           0.989    0.042   23.469    0.000
    SVSt1_6           0.929    0.044   21.087    0.000
    SVSt1_7           1.039    0.041   25.488    0.000
  swls =~                                             
    SWLSt1_1          1.000                           
    SWLSt1_2          0.954    0.030   32.341    0.000
    SWLSt1_3          1.048    0.030   35.057    0.000
    SWLSt1_4          0.856    0.034   25.175    0.000
    SWLSt1_5          0.780    0.041   19.060    0.000

Covariances:
                   Estimate  Std.Err  z-value  P(>|z|)
 .MAASt1_2 ~~                                         
   .MAASt1_3          0.412    0.051    8.121    0.000
 .MAASt1_9 ~~                                         
   .MAASt1_10         0.187    0.036    5.175    0.000
 .SVSt1_6 ~~                                          
   .SVSt1_7           0.169    0.024    7.168    0.000
  smscf ~~                                            
    maas             -0.202    0.028   -7.086    0.000
    svs              -0.158    0.037   -4.270    0.000
    swls             -0.105    0.060   -1.767    0.077
  maas ~~                                             
    svs               0.146    0.025    5.827    0.000
    swls              0.176    0.038    4.629    0.000
  svs ~~                                              
    swls              0.929    0.077   12.121    0.000

Variances:
                   Estimate  Std.Err  z-value  P(>|z|)
   .SMSCFt1_1         0.411    0.029   13.960    0.000
   .SMSCFt1_2         0.219    0.025    8.885    0.000
   .SMSCFt1_3         0.252    0.026    9.557    0.000
   .MAASt1_1          1.041    0.062   16.829    0.000
   .MAASt1_2          1.169    0.070   16.654    0.000
   .MAASt1_3          1.030    0.063   16.323    0.000
   .MAASt1_4          1.182    0.073   16.295    0.000
   .MAASt1_5          1.095    0.067   16.369    0.000
   .MAASt1_6          1.652    0.098   16.811    0.000
   .MAASt1_7          0.679    0.045   15.062    0.000
   .MAASt1_8          0.482    0.034   14.239    0.000
   .MAASt1_9          0.882    0.055   15.944    0.000
   .MAASt1_10         0.661    0.043   15.308    0.000
   .MAASt1_11         1.167    0.070   16.606    0.000
   .MAASt1_12         1.597    0.096   16.586    0.000
   .MAASt1_13         1.178    0.071   16.474    0.000
   .MAASt1_14         0.534    0.037   14.488    0.000
   .MAASt1_15         1.533    0.093   16.531    0.000
   .SVSt1_1           0.343    0.025   13.775    0.000
   .SVSt1_2           0.757    0.047   16.020    0.000
   .SVSt1_3           0.770    0.048   16.177    0.000
   .SVSt1_4           0.330    0.024   13.685    0.000
   .SVSt1_5           0.426    0.029   14.523    0.000
   .SVSt1_6           0.532    0.035   15.026    0.000
   .SVSt1_7           0.331    0.025   13.268    0.000
   .SWLSt1_1          0.504    0.041   12.185    0.000
   .SWLSt1_2          0.588    0.044   13.323    0.000
   .SWLSt1_3          0.494    0.043   11.590    0.000
   .SWLSt1_4          1.059    0.068   15.530    0.000
   .SWLSt1_5          1.792    0.109   16.404    0.000
    smscf             0.788    0.068   11.660    0.000
    maas              0.259    0.047    5.501    0.000
    svs               0.814    0.066   12.362    0.000
    swls              2.272    0.161   14.104    0.000
===============
CFA at time2
===============
lavaan 0.6-7 ended normally after 59 iterations

  Estimator                                         ML
  Optimization method                           NLMINB
  Number of free parameters                         69
                                                      
                                                  Used       Total
  Number of observations                           410         594
                                                                  
Model Test User Model:
                                                      
  Test statistic                               819.272
  Degrees of freedom                               396
  P-value (Chi-square)                           0.000

Model Test Baseline Model:

  Test statistic                              7968.625
  Degrees of freedom                               435
  P-value                                        0.000

User Model versus Baseline Model:

  Comparative Fit Index (CFI)                    0.944
  Tucker-Lewis Index (TLI)                       0.938

Loglikelihood and Information Criteria:

  Loglikelihood user model (H0)             -16651.294
  Loglikelihood unrestricted model (H1)     -16241.658
                                                      
  Akaike (AIC)                               33440.588
  Bayesian (BIC)                             33717.703
  Sample-size adjusted Bayesian (BIC)        33498.753

Root Mean Square Error of Approximation:

  RMSEA                                          0.051
  90 Percent confidence interval - lower         0.046
  90 Percent confidence interval - upper         0.056
  P-value RMSEA <= 0.05                          0.356

Standardized Root Mean Square Residual:

  SRMR                                           0.058

Parameter Estimates:

  Standard errors                             Standard
  Information                                 Expected
  Information saturated (h1) model          Structured

Latent Variables:
                   Estimate  Std.Err  z-value  P(>|z|)
  smscf =~                                            
    SMSCFt2_1         1.000                           
    SMSCFt2_2         1.060    0.056   19.005    0.000
    SMSCFt2_3         1.114    0.058   19.057    0.000
  maas =~                                             
    MAASt2_1          1.000                           
    MAASt2_2          1.316    0.164    8.015    0.000
    MAASt2_3          1.797    0.200    9.004    0.000
    MAASt2_4          1.588    0.187    8.491    0.000
    MAASt2_5          1.310    0.168    7.788    0.000
    MAASt2_6          1.217    0.175    6.941    0.000
    MAASt2_7          1.957    0.202    9.700    0.000
    MAASt2_8          1.947    0.199    9.777    0.000
    MAASt2_9          1.620    0.177    9.162    0.000
    MAASt2_10         1.796    0.188    9.527    0.000
    MAASt2_11         1.325    0.161    8.255    0.000
    MAASt2_12         1.441    0.184    7.816    0.000
    MAASt2_13         1.667    0.193    8.641    0.000
    MAASt2_14         2.066    0.208    9.956    0.000
    MAASt2_15         1.689    0.202    8.345    0.000
  svs =~                                              
    SVSt2_1           1.000                           
    SVSt2_2           0.818    0.054   15.067    0.000
    SVSt2_3           0.716    0.053   13.388    0.000
    SVSt2_4           0.948    0.045   21.111    0.000
    SVSt2_5           0.937    0.046   20.175    0.000
    SVSt2_6           0.858    0.047   18.336    0.000
    SVSt2_7           0.941    0.043   21.823    0.000
  swls =~                                             
    SWLSt2_1          1.000                           
    SWLSt2_2          0.907    0.036   24.934    0.000
    SWLSt2_3          1.046    0.034   30.706    0.000
    SWLSt2_4          0.833    0.040   20.810    0.000
    SWLSt2_5          0.870    0.045   19.164    0.000

Covariances:
                   Estimate  Std.Err  z-value  P(>|z|)
 .MAASt2_2 ~~                                         
   .MAASt2_3          0.279    0.055    5.045    0.000
 .MAASt2_9 ~~                                         
   .MAASt2_10         0.100    0.034    2.927    0.003
 .SVSt2_6 ~~                                          
   .SVSt2_7           0.104    0.024    4.380    0.000
  smscf ~~                                            
    maas             -0.229    0.035   -6.498    0.000
    svs              -0.215    0.046   -4.683    0.000
    swls             -0.265    0.070   -3.787    0.000
  maas ~~                                             
    svs               0.220    0.035    6.255    0.000
    swls              0.250    0.048    5.217    0.000
  svs ~~                                              
    swls              0.943    0.092   10.237    0.000

Variances:
                   Estimate  Std.Err  z-value  P(>|z|)
   .SMSCFt2_1         0.443    0.039   11.429    0.000
   .SMSCFt2_2         0.249    0.031    8.141    0.000
   .SMSCFt2_3         0.265    0.033    7.947    0.000
   .MAASt2_1          0.925    0.066   14.047    0.000
   .MAASt2_2          1.078    0.078   13.898    0.000
   .MAASt2_3          0.975    0.072   13.475    0.000
   .MAASt2_4          1.149    0.083   13.767    0.000
   .MAASt2_5          1.230    0.088   13.968    0.000
   .MAASt2_6          1.693    0.120   14.099    0.000
   .MAASt2_7          0.502    0.041   12.387    0.000
   .MAASt2_8          0.434    0.036   12.102    0.000
   .MAASt2_9          0.676    0.051   13.256    0.000
   .MAASt2_10         0.546    0.043   12.758    0.000
   .MAASt2_11         0.941    0.068   13.850    0.000
   .MAASt2_12         1.464    0.105   13.962    0.000
   .MAASt2_13         1.133    0.083   13.702    0.000
   .MAASt2_14         0.327    0.030   11.003    0.000
   .MAASt2_15         1.439    0.104   13.820    0.000
   .SVSt2_1           0.317    0.029   11.096    0.000
   .SVSt2_2           0.738    0.055   13.407    0.000
   .SVSt2_3           0.763    0.056   13.645    0.000
   .SVSt2_4           0.347    0.030   11.682    0.000
   .SVSt2_5           0.402    0.033   12.101    0.000
   .SVSt2_6           0.451    0.036   12.395    0.000
   .SVSt2_7           0.294    0.026   11.103    0.000
   .SWLSt2_1          0.453    0.045   10.027    0.000
   .SWLSt2_2          0.690    0.057   12.069    0.000
   .SWLSt2_3          0.386    0.043    8.881    0.000
   .SWLSt2_4          0.990    0.076   13.017    0.000
   .SWLSt2_5          1.341    0.101   13.275    0.000
    smscf             0.737    0.080    9.226    0.000
    maas              0.260    0.053    4.880    0.000
    svs               0.866    0.082   10.610    0.000
    swls              2.157    0.182   11.825    0.000
===============
CFA at time3
===============
lavaan 0.6-7 ended normally after 52 iterations

  Estimator                                         ML
  Optimization method                           NLMINB
  Number of free parameters                         69
                                                      
                                                  Used       Total
  Number of observations                           329         594
                                                                  
Model Test User Model:
                                                      
  Test statistic                               854.811
  Degrees of freedom                               396
  P-value (Chi-square)                           0.000

Model Test Baseline Model:

  Test statistic                              6746.076
  Degrees of freedom                               435
  P-value                                        0.000

User Model versus Baseline Model:

  Comparative Fit Index (CFI)                    0.927
  Tucker-Lewis Index (TLI)                       0.920

Loglikelihood and Information Criteria:

  Loglikelihood user model (H0)             -13200.821
  Loglikelihood unrestricted model (H1)     -12773.416
                                                      
  Akaike (AIC)                               26539.643
  Bayesian (BIC)                             26801.571
  Sample-size adjusted Bayesian (BIC)        26582.703

Root Mean Square Error of Approximation:

  RMSEA                                          0.059
  90 Percent confidence interval - lower         0.054
  90 Percent confidence interval - upper         0.065
  P-value RMSEA <= 0.05                          0.003

Standardized Root Mean Square Residual:

  SRMR                                           0.056

Parameter Estimates:

  Standard errors                             Standard
  Information                                 Expected
  Information saturated (h1) model          Structured

Latent Variables:
                   Estimate  Std.Err  z-value  P(>|z|)
  smscf =~                                            
    SMSCFt3_1         1.000                           
    SMSCFt3_2         1.133    0.062   18.297    0.000
    SMSCFt3_3         1.096    0.062   17.639    0.000
  maas =~                                             
    MAASt3_1          1.000                           
    MAASt3_2          1.296    0.197    6.569    0.000
    MAASt3_3          1.726    0.232    7.445    0.000
    MAASt3_4          1.687    0.236    7.160    0.000
    MAASt3_5          1.374    0.199    6.891    0.000
    MAASt3_6          1.370    0.219    6.256    0.000
    MAASt3_7          2.000    0.251    7.963    0.000
    MAASt3_8          1.948    0.244    7.987    0.000
    MAASt3_9          1.592    0.213    7.483    0.000
    MAASt3_10         1.757    0.226    7.765    0.000
    MAASt3_11         1.419    0.204    6.967    0.000
    MAASt3_12         1.564    0.234    6.674    0.000
    MAASt3_13         1.720    0.239    7.185    0.000
    MAASt3_14         2.031    0.253    8.036    0.000
    MAASt3_15         1.805    0.254    7.109    0.000
  svs =~                                              
    SVSt3_1           1.000                           
    SVSt3_2           0.950    0.061   15.695    0.000
    SVSt3_3           0.837    0.057   14.685    0.000
    SVSt3_4           0.976    0.050   19.681    0.000
    SVSt3_5           0.907    0.051   17.961    0.000
    SVSt3_6           0.897    0.051   17.711    0.000
    SVSt3_7           0.982    0.046   21.332    0.000
  swls =~                                             
    SWLSt3_1          1.000                           
    SWLSt3_2          0.938    0.038   24.879    0.000
    SWLSt3_3          1.005    0.037   26.832    0.000
    SWLSt3_4          0.871    0.045   19.160    0.000
    SWLSt3_5          0.909    0.053   17.094    0.000

Covariances:
                   Estimate  Std.Err  z-value  P(>|z|)
 .MAASt3_2 ~~                                         
   .MAASt3_3          0.241    0.059    4.056    0.000
 .MAASt3_9 ~~                                         
   .MAASt3_10         0.074    0.039    1.910    0.056
 .SVSt3_6 ~~                                          
   .SVSt3_7           0.105    0.024    4.395    0.000
  smscf ~~                                            
    maas             -0.209    0.038   -5.530    0.000
    svs              -0.195    0.049   -3.965    0.000
    swls             -0.146    0.072   -2.026    0.043
  maas ~~                                             
    svs               0.183    0.036    5.026    0.000
    swls              0.195    0.049    4.019    0.000
  svs ~~                                              
    swls              0.863    0.097    8.921    0.000

Variances:
                   Estimate  Std.Err  z-value  P(>|z|)
   .SMSCFt3_1         0.386    0.038   10.206    0.000
   .SMSCFt3_2         0.192    0.032    6.007    0.000
   .SMSCFt3_3         0.286    0.035    8.216    0.000
   .MAASt3_1          1.039    0.082   12.604    0.000
   .MAASt3_2          1.127    0.090   12.465    0.000
   .MAASt3_3          0.871    0.072   12.025    0.000
   .MAASt3_4          1.142    0.093   12.250    0.000
   .MAASt3_5          0.975    0.079   12.379    0.000
   .MAASt3_6          1.595    0.127   12.554    0.000
   .MAASt3_7          0.495    0.045   10.946    0.000
   .MAASt3_8          0.443    0.041   10.832    0.000
   .MAASt3_9          0.701    0.059   11.915    0.000
   .MAASt3_10         0.566    0.049   11.496    0.000
   .MAASt3_11         0.972    0.079   12.347    0.000
   .MAASt3_12         1.516    0.122   12.453    0.000
   .MAASt3_13         1.157    0.095   12.235    0.000
   .MAASt3_14         0.423    0.040   10.553    0.000
   .MAASt3_15         1.375    0.112   12.278    0.000
   .SVSt3_1           0.298    0.030   10.099    0.000
   .SVSt3_2           0.678    0.058   11.761    0.000
   .SVSt3_3           0.633    0.053   11.943    0.000
   .SVSt3_4           0.341    0.032   10.560    0.000
   .SVSt3_5           0.408    0.036   11.204    0.000
   .SVSt3_6           0.405    0.037   10.921    0.000
   .SVSt3_7           0.240    0.025    9.444    0.000
   .SWLSt3_1          0.420    0.046    9.055    0.000
   .SWLSt3_2          0.478    0.048    9.938    0.000
   .SWLSt3_3          0.396    0.045    8.789    0.000
   .SWLSt3_4          0.947    0.082   11.597    0.000
   .SWLSt3_5          1.396    0.117   11.921    0.000
    smscf             0.707    0.083    8.520    0.000
    maas              0.242    0.060    4.008    0.000
    svs               0.860    0.089    9.651    0.000
    swls              2.021    0.190   10.620    0.000
